# Supplementary material for: Intranasal Boosting with Spike Fc-RBD of Wild-Type SARS-CoV-2 Induces Neutralizing Antibodies against Omicron Subvariants and Reduces Viral Load in the Nasal Turbinate of Mice
Source: Viruses. 2023 Mar 6;15(3):687. doi: 10.3390/v15030687 (PMC10052291; doi:10.3390/v15030687)
Supplement: Supplementary file 1 [file viruses-15-00687-s001.zip]

Archive with 1 entries (1 files):
- viruses-2216350-supplementary.pptx
